# Supplementary material for: Spiritual Intelligence: A Scoping Review with Concept Analysis on the Key to Spiritual Care
Source: J Intell. 2026 Feb 3;14(2):24. doi: 10.3390/jintelligence14020024 (PMC12942164; doi:10.3390/jintelligence14020024)
Supplement: Supplementary file 1 [file jintelligence-14-00024-s001.zip]

Archive with 1 entries (1 files):
- jintelligence-3978296-supplementary.pdf
